# Supplementary material for: Prenatal alcohol exposure is associated with altered feto-placental blood flow and sex-specific placental changes
Source: JCI Insight. 2025 Feb 10;10(3):e186096. doi: 10.1172/jci.insight.186096 (PMC11948586; doi:10.1172/jci.insight.186096)
Supplement: Supporting data values [file jciinsight-10-186096-s196.xlsx]

## Sheet: Table 2
	Folic acid intake from supplements (ug/day)
	Preconception				Trimester 1				Trimester 2				Trimester 3
	Control	PC	PCP		Control	PC	PCP		Control	PC	PCP		Control	PC	PCP
	0	0	0		400	500	0		500	500	0		400	500	0
	0	0	0		800	500	400		800	500	400		800	500	400
	0	0	0		0	800	500		0	800	500		0	800	500
	0	0	0		800	500	0		0	500	0		0	500	0
	0	0	0		800	0	600		800	0	0		800	0	600
	0	0	0		214	400	800		0	800	800		0	400	800
	0	0	0		400	500	0		500	500	0		400	500	0
	0	0	0		0	400	800		0	0	800		0	0	800
	0	0	0		800	800	500		800	800	500		800	800	500
	0	0	0		0	400	800		0	400	800		0	400	800
	0	0	0		114	800	800		114.3	800	800		114.3	800	800
	0	0	0		500	529	0		500	0	0		500	0	0
	0	0	0		400	500	800		400	0	800		400	0	800
	0	0	0		500	343	800		500	800	800		500	800	800
	0	0	0		800	143	0		800	142	0		800	400	0
	0	0	0		800	800	800		800	800	1200		800	800	800
	0	0	0		0	171	0		0	171	0		0	171	0
	0	0	0		800	5000	0		343	0	0		343	0	0
	0	0	0		0	214	800		500	500	800		500	500	800
	0	0	0		500	800	0		500	800	0		500	800	0
	0	0	0		800	800	400		800	5500	400		800	800	400
	0	0	0		400	800	0		400	800	0		400	800	0
	0	0	0		500	800	400		500	800	0		500	800	0
	0	0	0		500	800	500		800	800	500		800	500	400
	0	0	0		0	500	800		0	500	500		0	500	500
	0	0	0		214	800	400		214.3	800	214		214.3	343	400
	0	0	0		0	800	0		0	800	0		400	300	0
	0	0	0		500	800	400		500	800	0		500	800	0
	0	0	0		0	214	114		0	500	0		800	0	0
	0	0	0		0	800	1000		800	0	1000		800	0	0
	0	0	0		800	800	500		800	800	500		800	800	500
	129	0	0		929	5500	500		800	0	500		800	0	500
	143	0	0		500	500	500		500	0	500		500	0	500
	171	0	0		171	617	400		1200	617	400		800	617	400
	214	0	0		500	800	400		500	800	400		500	800	400
	229	0	0		400	800	500		400	800	500		400	800	500
	300	0	0		300	500	0		300	500	800		300	500	800
	300	0	0		300	800	800		300	800	800		300	800	800
	300	0	0		800	1200	800		800	800	800		343	800	800
	343	0	0		800	800	800		800	800	800		800	800	800
	343	0	0		343	800	500		343	800	500		343	800	500
	343	0	0		500	800	0		300	1100	0		300	1100	0
	343	0	0		343	0	0		343	0	0		343	0	0
	343	0	0		343	800	800		743	800	0		743	300	0
	400	0	0		400	1200	400		500	900	500		500	400	500
	400	0	0		400	400	500		400	500	500		400	500	500
	400	0	0		314	500	500		500	500	500		500	500	500
	400	0	0		400	500	500		400	500	500		400	500	500
	400	0	0		500	500	500		500	500	900		214	500	500
	400	0	0		400	800	343		800	800	343		800	800	800
	400	0	0		543	800	800		314	800	800		314	800	800
	400	129	0		800	129	800		800	129	800		800	300	800
	400	171	0		500	400	800		500	400	800		500	400	800
	400	171	0		1200	171	800		800	400	800		800	400	800
	400	171	0		400	171	800		400	0	5800		400	0	5800
	400	171	129		400	400	300		500	0	300		500	0	300
	400	300	143		900	1014	500		500	0	500		500	0	500
	500	300	171		500	1200	500		500	800	429		500	800	214
	500	300	214		500	143	214		500	214	214		500	214	500
	500	300	300		500	500	5000		500	500	5000		500	500	5000
	500	300	300		500	214	300		500	500	300		500	500	300
	500	300	300		500	300	800		500	300	800		0	300	171
	500	300	300		500	300	300		0	300	500		400	300	300
	500	343	343		500	800	343		500	800	343		0	0	343
	500	343	400		500	800	400		0	343	400		0	343	400
	500	343	400		500	343	343		500	0	557		500	300	1014
	500	343	400		500	800	800		500	800	800		500	800	800
	500	343	400		500	800	400		500	800	400		500	800	400
	700	343	400		700	800	1200		700	800	1200		1000	800	1200
	800	343	400		800	229	0		800	229	0		800	300	0
	800	343	400		800	343	400		800	343	400		800	343	400
	800	343	400		343	343	400		228	343	480		800	800	400
	800	400	400		800	800	900		800	300	500		800	300	500
	800	400	400		500	400	400		800	800	0		0	800	500
	800	400	400		800	400	500		800	400	0		800	400	400
	800	400	500		800	400	500		800	400	500		800	500	500
	800	400	500		800	500	500		800	500	500		800	500	500
	800	400	500		800	1200	500		800	1200	500		800	1200	500
	800	400	500		800	400	500		800	400	343		800	800	0
	800	400	500		800	900	500		800	500	500		800	500	500
	800	400	500		800	800	500		800	800	500		800	800	500
	800	400	500		800	900	500		800	900	500		800	900	500
	800	400	500		800	400	500		800	400	500		800	400	300
	800	400	500		800	400	500		800	400	500		800	500	500
	800	400	500		800	400	500		800	400	0		800	400	0
	800	400	500		800	500	800		800	500	800		800	500	800
	800	400	500		800	171	500		800	171	500		800	171	500
	800	400	500		800	500	500		0	500	500		0	500	500
	800	400	500		800	500	500		800	500	500		800	500	500
	800	400	500		1300	400	500		800	0	0		500	0	0
	800	400	500		800	400	500		800	400	500		800	400	500
	800	400	500		800	400	500		800	400	1000		800	1000	500
	800	500	500		400	500	500		0	500	0		0	1071	0
	800	500	500		800	500	500		0	500	500		0	500	300
	800	500	500		500	500	500		500	500	500		500	500	500
	800	500	500		800	500	500		800	500	500		800	500	500
	800	500	500		800	500	500		800	500	500		800	500	500
	800	500	500		800	500	500		800	800	500		800	800	500
	800	500	500		800	500	1300		800	500	800		800	500	800
	800	500	800		800	800	800		800	800	800		800	800	800
	800	500	800		800	1300	800		800	800	800		800	800	800
	800	500	800		800	500	800		800	500	800		800	500	800
	800	500	800		800	500	800		800	500	800		800	500	800
	800	500	800		800	0	800		800	0	800		800	0	800
	900	500	800		400	0	800		400	0	800		500	0	800
	900	500	800		500	800	800		900	0	800		500	0	800
	900	500	800		900	500	800		900	500	800		900	0	800
	971	500	800		1200	500	800		1200	500	800		1200	800	800
	1200	500	800		1200	500	800		1200	500	800		1200	0	800
		500	800			500	800			500	800			500	800
		500	800			500	800			500	500			500	0
		500	800			1300	800			800	800			800	800
		500	800			500	0			500	500			143	500
		500	800			500	800			500	800			500	800
		500	800			500	800			0	800			0	800
		500	800			500	800			500	800			400	800
		500	800			500	800			500	800			500	800
		500	800			500	800			500	300			1000	300
		600	800			1600	800			800	800			800	800
		600	800			400	343			0	0			0	0
		614	800			900	800			671	800			671	400
		671	800			500	800			500	800			500	800
		700	900			800	900			800	800			500	800
		800	1000			800	500			400	500			400	500
		800	1200			800	900			800	1200			800	800
		800	1200			800	1200			0	800			0	800
		800	1200			800	1200			800	1200			800	800
		800	5000			343	500			343	500			343	500
		800				800				800				800
		800				800				800				800
		800				0				400				400
		800				800				0				0
		800				800				800				800
		800				800				800				800
		800				800				800				800
		800				800				800				800
		800				800				0				0
		800				800				0				0
		800				800				800				800
		800				800				800				800
		800				800				229				229
		800				800				800				800
		800				800				800				800
		800				800				800				800
		800				800				500				500
		800				800				800				800
		800				800				800				800
		800				800				800				800
		800				800				800				800
		800				800				800				800
		800				400				400				400
		800				800				800				800
		800				800				800				800
		800				800				800				800
		800				800				800				800
		800				800				500				500
		800				800				800				800
		800				800				800				800
		800				800				800				800
		800				800				800				800
		800				800				800				800
		800				800				800				800
		800				800				800				800
		800				800				800				800
		800				800				800				800
		800				800				800				800
		800				800				800				800
		800				800				800				800
		900				500				400				500
		1000				500				500				500
		1000				500				500				500
		1100				1300				1300				1300
		1200				1200				1200				1200
		5500				5500				5300				0

## Sheet: STable2
	Folate intake from dietary sources (ug/day)						Choline intake from dietary sources (mg/day)
	con	PC	PCP				con	PC	PCP
	82	89	99				101	124	106
	114	199	182				79	162	302
	130	199	201				159	343	254
	163	206	209				128	98	221
	183	219	218				155	235	174
	202	226	236				277	248	209
	220	231	238				270	217	373
	232	233	247				147	273	309
	236	256	250				196	284	250
	240	260	256				141	205	315
	254	270	262				256	243	268
	269	274	268				413	170	321
	283	274	268				314	396	290
	285	278	275				194	131	407
	299	279	313				326	194	326
	300	291	321				245	233	281
	304	300	326				191	260	294
	306	300	332				337	196	349
	311	304	337				239	230	388
	312	306	337				206	267	178
	327	322	345				400	278	338
	337	329	347				176	288	254
	341	330	350				232	438	338
	344	331	367				376	347	303
	354	335	371				398	233	304
	358	338	375				363	339	252
	359	338	383				434	212	372
	363	340	384				332	365	351
	373	346	390				373	330	385
	380	347	390				299	208	350
	386	347	391				339	364	311
	391	351	393				455	385	468
	391	351	396				340	276	356
	393	353	398				262	383	353
	394	359	399				352	362	289
	397	362	401				339	385	405
	415	367	403				426	212	193
	419	369	407				299	216	197
	424	372	408				397	492	367
	434	373	409				408	361	230
	436	375	409				479	443	226
	438	375	412				150	319	374
	447	391	413				221	297	426
	450	393	414				296	287	604
	466	395	416				474	256	350
	472	398	416				361	450	335
	482	401	419				402	393	484
	485	404	422				389	267	493
	488	407	424				472	268	316
	496	408	435				360	556	443
	498	410	435				278	356	401
	504	414	439				537	354	415
	508	416	441				254	342	236
	509	420	441				406	302	352
	519	421	442				365	368	391
	524	421	442				466	343	285
	538	427	449				223	364	391
	540	434	457				412	243	233
	542	435	457				390	336	341
	551	435	460				240	376	180
	555	436	461				693	390	387
	556	441	463				347	348	257
	559	445	470				289	359	476
	560	448	480				407	437	410
	563	449	482				508	296	379
	566	451	483				370	437	474
	571	457	494				581	171	356
	572	461	496				540	363	314
	578	463	497				579	322	532
	580	466	500				387	360	355
	605	467	504				126	418	278
	623	468	518				472	394	478
	635	468	518				531	343	309
	659	472	531				548	183	206
	667	472	532				601	519	685
	673	474	532				488	453	665
	692	475	532				607	383	373
	698	476	533				440	463	417
	720	489	551				290	297	452
	722	490	555				439	298	221
	771	494	564				420	412	442
	778	503	568				373	312	684
	794	504	575				504	417	448
	1102	507	583				555	329	276
		508	587					280	430
		511	595					370	468
		514	601					403	179
		521	604					415	493
		524	620					503	382
		525	623					462	530
		526	667					371	375
		529	678					465	475
		530	679					542	117
		532	689					443	404
		536	705					537	487
		540	708					461	390
		546	720					308	314
		548	721					439	512
		552	735					530	528
		554	786					327	453
		556	801					454	508
		561	860					287	499
		566	907					435	547
		569	911					244	567
		569	911					302	457
		569	921					481	569
		571	959					559	453
		571	961					466	648
		572						302
		573						538
		582						407
		582						667
		585						467
		585						568
		588						626
		590						275
		590						613
		596						465
		597						455
		603						435
		606						559
		614						232
		615						468
		618						394
		621						508
		623						428
		625						603
		632						535
		635						583
		640						329
		680						458
		688						479
		711						434
		712						623
		714						325
		723						425
		730						314
		746						407
		754						477
		766						305
		784						627
		786						590
		808						492
		809						490
		814						631
		834						552
		850						383
		864						437
		875						458
		907						518
		920						492
		920						597
		973						664
		1051						527

## Sheet: STable3
Maternal plasma folate								Maternal plasma choline
28 week plasma folate (nM)				36 week plasma folate (nM)				28 week plasma choline (µM)				36 week plasma choline (µM)
Control	PC	PCP		Control	PC	PCP		Control	PC	PCP		Control	PC	PCP
13.0341	11.2851	8.319		12.1064	9.30791	19.4067		4.92	1.13	2.77		4.98006	5.49127	5.70255
13.7794	14.8288	12.0151		19.1025	10.403	24.1519		5.26	3.76	3.22		6.81148	6.02265	5.75051
14.266	15.8782	12.1824		20.0759	17.7641	26.0378		5.6	4.93	4.56		6.85195	6.02311	6.1058
14.7831	16.517	13.7185		20.5017	19.65	26.9504		5.89	5.3	4.79		7.02209	6.35807	6.15921
15.3307	17.6424	13.901		23.0568	22.5093	29.9921		6	5.34	5.13		7.25075	6.69894	6.72351
15.7261	17.7945	15.3307		26.8895	23.6044	31.2089		6.32	5.48	5.13		7.34891	6.72342	6.84465
19.0113	18.0683	15.863		27.3154	23.6652	31.2697		6.5	5.58	5.18		7.40988	6.90621	7.19582
19.0721	18.3877	17.2774		33.1556	24.4561	33.0644		6.86	5.73	5.63		7.66248	6.90845	7.45062
21.3534	19.574	18.0683		33.9465	26.0986	33.5206		6.92	5.73	5.78		7.73718	7.01436	7.46053
21.7489	20.6234	21.0949		38.0833	26.2812	37.3837		7.03	5.89	6.43		7.75274	7.10912	7.74797
21.8097	21.6272	21.1709		38.2658	26.4028	37.5358		7.64	5.89	6.87		8.16575	7.28527	7.75438
21.8401	22.0226	21.8097		41.2468	28.5321	39.7867		7.71	5.97	7.04		8.29704	7.3004	7.7648
23.1177	23.0873	24.9428		41.2468	28.9579	40.1518		7.84	6.43	7.06		8.45646	7.42253	7.82303
23.2394	23.8477	25.9465		43.9236	29.9769	40.3343		8.07	6.54	7.36		8.46936	7.5162	7.82368
25.3382	23.9998	27.8933		45.5662	33.7031	41.0035		8.35	6.56	7.36		8.48404	7.61969	8.12897
25.3686	24.1671	28.1671		45.8095	36.3191	41.2468		8.43	6.86	7.46		8.57421	7.71389	8.27739
27.3762	24.5929	29.5359		47.3912	37.7183	42.5852		8.5	6.94	7.5		8.60039	7.88633	8.33
29.2925	24.7602	29.8096		47.5737	37.9008	42.8894		8.69	7.21	7.55		8.71326	7.941	8.3822
29.5359	25.4294	29.9617		47.6954	38.2658	44.2886		8.7	7.22	7.64		8.73341	7.98828	8.72557
30.2355	26.418	30.4028		47.9388	40.6993	46.2354		8.93	7.26	7.83		8.73861	8.08794	8.77376
32.8514	26.6462	31.2393		48.5471	42.7069	49.0338		8.93	7.61	7.96		8.83142	8.09814	8.86962
33.9769	26.8287	32.1518		49.2772	42.7069	49.338		8.99	7.71	8.27		8.84867	8.24558	8.97659
34.4332	27.5587	32.2431		53.9615	43.9844	49.9464		9.07	7.79	8.29		8.97612	8.26821	9.11118
34.7678	27.6804	32.5777		60.0451	47.3304	51.8323		9.26	7.92	8.33		9.09391	8.29078	9.26364
34.9199	28.2887	34.2811		62.6611	47.5433	52.5623		9.26	7.97	8.39		9.17536	8.29443	9.30038
39.0263	28.38	35.0415		64.2428	48.6992	55.7866		9.27	8.08	8.45		9.22668	8.50222	9.60615
39.3305	29.0188	35.1936		70.8131	52.0756	56.03		9.79	8.45	8.52		9.23655	8.55773	9.67628
40.3951	29.1709	35.224		71.604	52.6231	57.3683		9.87	8.47	8.57		9.41994	8.6518	10.2151
40.6384	29.4446	35.3457		73.5507	52.9882	58.5242		9.93	8.49	8.68		9.53946	8.75589	10.3449
40.9122	30.5093	35.8628		77.2009	53.3532	58.7067		9.99	8.52	8.85		9.96371	8.83441	10.5443
41.3076	30.8438	37.11		80.6077	55.087	60.106		10.2	8.59	8.95		10.0555	8.92908	10.5903
42.4635	31.6956	37.1404		83.1628	55.7258	60.106		10.27	8.63	9.11		10.1504	8.92947	10.6141
42.7981	33.0644	37.2012		84.2579	55.8475	62.2961		10.36	8.8	9.38		10.4633	8.95338	10.6669
43.4065	33.1556	37.5966		84.9271	57.7638	63.5736		10.65	8.87	9.74		10.5792	9.16467	10.6804
43.7715	34.0073	37.6271		87.0563	58.5242	64.547		10.66	8.88	9.76		10.966	9.43286	10.802
45.5358	34.0377	37.8704		89.4289	60.2276	65.8854		10.95	8.97	10.03		11.1625	9.66495	10.8062
45.5966	36.7754	38.6309		89.8548	61.5052	68.8055		11.04	9.08	10.07		11.6873	9.78327	10.8897
46.5091	36.8362	38.9655		91.7407	63.0869	72.2732		11.64	9.16	10.14		12.1116	9.86394	11.1718
47.4825	37.2012	39.1784		94.1133	63.817	72.3948		12.27	9.2	10.16		12.1266	9.93137	11.3105
47.5433	37.3837	39.4217		97.4593	64.1211	72.8207		12.33	9.52	10.32		12.1664	9.95837	11.3311
47.6042	37.6271	39.6347		104.273	64.7903	77.5659		12.43	9.58	11.01		12.911	10.0555	11.572
48.76	37.6575	39.6955		120.09	65.4595	79.1476		12.48	9.81	11.03		13.4531	10.1144	11.6503
50.5547	38.1442	40.3038		124.714	65.8246	79.5126		13.17	9.88	11.07		13.6572	10.1617	11.7213
50.8589	38.1746	40.8514		150.995	68.0755	82.3111		13.2	9.96	11.14		14.2611	10.1625	12.1392
51.2239	38.2658	41.8856		177.276	69.1705	83.5887		13.53	10.33	11.29		15.3326	10.2066	12.4159
51.2543	38.5396	42.2506			69.2314	84.7446		13.72	10.36	11.69		16.9923	10.2233	12.5339
51.6193	38.6917	42.5244			70.3872	87.2388		13.99	10.36	11.72			10.5781	12.6197
51.9539	38.8742	42.646			71.7256	87.4822		14.59	10.62	12.12			10.6146	12.8046
54.0832	39.2696	42.7069			73.9157	88.3947		14.75	10.89	12.31			10.8593	13.4502
56.6687	39.513	42.9198			77.6876	89.3072		15.06	10.92	12.41			10.8675	13.496
57.2771	39.5434	43.1936			78.7826	89.6114		15.14	11.19	12.56			10.9155	13.9442
60.3493	39.5434	43.2848			80.1818	91.4973		15.33	11.41	12.78			11.016	14.1533
60.5927	40.3038	44.0453			81.7636	92.1057		15.39	11.44	12.8			11.0701	14.7682
64.1211	40.3647	45.2924			82.4936	92.7141		16.01	11.58	13.13			11.5046	14.81
65.0337	40.7601	45.4141			84.2579	95.6342		16.29	11.6	13.22			11.5133	15.8306
74.95	41.6422	45.8095			85.7179	99.6494		19.57	11.7	13.35			11.7406	16.7388
81.2161	42.2202	46.3875			87.2997	99.8319		19.84	11.71	13.37			11.9283	18.0961
96.4251	42.9806	46.57			87.2997	105.368		22.12	11.73	13.6			12.3046	18.5149
101.414	43.8323	46.8133			88.0905	106.159			12.03	14.17			12.3942	19.2856
	44.0149	48.2125			88.2122	175.694			12.11	14.2			12.4218
	44.1365	48.8209			88.6381				12.27	14.31			12.539
	47.2696	49.0947			88.8814				12.28	14.33			12.7553
	47.6042	49.3684			89.5506				12.49	14.37			12.8141
	48.0604	49.5205			92.1665				12.55	14.61			12.8396
	48.1517	52.0148			99.1018				12.57	14.74			12.9329
	48.2125	52.6231			104.151				12.64	15.32			13.5686
	48.4863	52.6536			105.003				12.98	15.81			13.8343
	48.9426	53.3227			112.303				13.21	15.87			14.3878
	49.0034	60.4102			114.493				13.42	16.02			14.5227
	50.433	65.9462			115.041				13.56	16.16			14.7053
	51.1327	68.0147			118.813				13.88	16.82			16.8836
	51.5889	73.6116			140.531				13.93	18.23			16.9351
	52.4102	73.9157			158.295				14.56	21.08			19.1734
	53.0794	90.4631							14.77
	54.4178	94.3566							14.93
	54.6611	132.501							15.03
	54.9349								15.14
	56.9729								15.2
	57.855								15.71
	57.9767								15.75
	58.4026								15.76
	58.8284								16.1
	59.1326								16.2
	59.7409								17.01
	59.8018								17.59
	73.9766								18.54
	91.5582								19.24
	102.265								19.58
	105.125								22.52
	105.49								22.68

## Sheet: Fig2 and SFig1
	Doppler ultrasound measurements at 24- 28 and 36 weeks of gestation in male and female fetuses
	UAPI= umbilical artery pulsatility index, MCAPI=middle cerebral artery pulsatility index
	* Missing measurements
		MALE UAPI				MALE MCAPI				MALE MCAPI: UAPI					FEMALE UAPI				FEMALE MCAPI				female MCAPI: UAPI
	Group	24 wk	28 wk	36 wk		24 wk	28 wk	36 wk		24 wk	28 wk	36 wk		Group	24 wk	28 wk	36 wk		24 wk	28 wk	36 wk		24 wk	28 wk	36 wk
	Control	1.32	1.03	0.67		1.65	1.74	1.46		1.25	1.68932	2.1791		Control	1.02	0.75	0.75		2.15	1.89	1.43		2.10784	2.52	1.90667
		*	0.74	0.88		*	2.63	1.74		*	3.55405	1.97727			1.23	1.34	0.84		1.48	1.7	1.63		1.20325	1.26866	1.94048
		0.86	0.97	0.78		1.41	2.16	1.55		1.63953	2.2268	1.98718			1.28	1.25	1.13		1.53	2.79	2.01		1.19531	2.232	1.77876
		1.21	0.83	0.75		1.75	2.26	1.39		1.44628	2.72289	1.85333			1.07	1.05	0.66		*	1.91	1.78		*	1.81905	2.69697
		0.88	0.9	0.69		1.72	2.02	1.6		1.95454	2.24444	2.31884			1.14	1.17	0.84		2.27	1.84	1.6		1.99123	1.57265	1.90476
		1.01	1.03	0.82		*	*	1.83		*	*	2.23171			1.3	1.19	0.85		1.43	1.72	1.95		1.1	1.44538	2.29412
		1.1	1.05	0.79		1.64	1.62	1.16		1.49091	1.54286	1.46835			1.36	0.78	0.63		1.8	1.92	1.12		1.32353	2.46154	1.77778
		1.09	0.96	0.55		1.15	2.63	1.4		1.05505	2.73958	2.54546			1.29	1.1	0.67		2.06	1.63	1.53		1.5969	1.48182	2.28358
		1.11	0.9	0.6		1.62	2.04	1.43		1.45946	2.26667	2.38333			1.18	1.19	0.8		1.41	2.14	1.91		1.19491	1.79832	2.3875
		0.93	0.87	0.9		1.9	1.37	1.86		2.04301	1.57471	2.06667			0.82	0.83	0.78		1.84	2.32	2.06		2.2439	2.79518	2.64103
		0.91	1.13	1.04		1.58	1.75	1.84		1.73626	1.54867	1.76923			1.47	0.84	0.83		2.01	2.03	1.42		1.36735	2.41667	1.71084
		1.33	0.98	0.73		1.52	*	1.54		1.14286	*	2.10959			1.16	*	0.87		2.08	*	1.63		1.7931	*	1.87356
		1.1	1	0.97		1.91	1.83	2.01		1.73636	1.83	2.07217			0.73	0.76	0.75		1.59	2.74	1.63		2.17808	3.60526	2.17333
		1.28	1.19	1.06		1.88	2.86	1.7		1.46875	2.40336	1.60377			0.72	0.95	0.7		1.64	1.98	1.63		2.27778	2.08421	2.32857
		0.83	0.72	0.76		1.29	1.8	1.26		1.55422	2.5	1.65789			1.2	*	0.94		1.81	*	2.02		1.50833	*	2.14894
		0.88	1.06	0.66		1.57	2.2	2.36		1.78409	2.07547	3.57576			1.15	0.99	0.95		1.73	2.62	2.46		1.50435	2.64647	2.58947
		1.14	1	0.66		1.59	1.93	1.19		1.39474	1.93	1.80303			1.1	0.9	0.9		1.3	1.88	2.02		1.18182	2.08889	2.24444
		1.44	1.16	0.84		1.94	2.47	1.68		1.34722	2.12931	2			1.03	1.24	1.08		1.79	1.72	2.26		1.73786	1.3871	2.09259
		0.96	0.93	1		1.57	1.82	1.99		1.63542	1.95699	1.99			0.89	0.64	0.45		*	1.92	1.61		*	3	3.57778
		0.91	1.2	0.75		2.25	2.62	1.93		2.47253	2.18333	2.57333			1.15	1.28	1.06		1.77	1.41	1.87		1.53913	1.10156	1.76415
		1.26	1.06	0.62		1.62	1.89	1.73		1.28571	1.78302	2.79032			1.15	1.18	0.95		1.17	2.2	2.11		1.01739	1.86441	2.22105
		1.08	1.09	0.92		1.27	1.56	1.61		1.17593	1.43119	1.75
		1	0.94	0.82		2.04	2.02	1.81		2.04	2.14894	2.20732
		0.9	0.8	0.72		1.88	1.8	1.57		2.08889	2.25	2.18056
	PC	1.02	0.96	0.84		1.74	1.99	2.23		1.70588	2.07292	2.65476		PC	*	1.48	1.08		*	2.77	2.03		*	1.87162	1.87963
		1.04	0.75	0.86		1.38	2.47	1.57		1.32692	3.29333	1.82558			1.21	1.03	0.86		1.63	1.7	1.48		1.34711	1.65048	1.72093
		1.09	1.18	0.71		1.53	2.47	1.89		1.40367	2.09322	2.66197			0.89	0.91	0.96		1.99	1.97	1.11		2.23596	2.16484	1.15625
		1.18	0.97	0.76		1.85	1.64	2.19		1.5678	1.69072	2.88158			1.2	1.14	0.89		*	1.8	1.18		*	1.57895	1.32584
		0.96	0.74	0.58		1.46	2.07	1.55		1.52083	2.7973	2.67241			0.98	1.14	0.95		1.34	1.85	1.93		1.36735	1.62281	2.03158
		*	1.2	0.9		*	1.79	1.8		*	1.49167	2			1.09	0.92	0.92		2.06	1.55	2.03		1.88991	1.68478	2.20652
		0.92	0.9	0.74		1.5	2.32	1.92		1.63044	2.57778	2.59459			0.95	1.21	1.12		*	2.84	1.77		*	2.34711	1.58036
		0.74	0.9	0.63		1.47	1.76	1.57		1.98649	1.95556	2.49206			1.15	1.21	0.89		1.73	2	1.62		1.50435	1.65289	1.82022
		1.16	1.07	0.77		1.56	2.36	1.66		1.34483	2.20561	2.15584			*	0.98	0.78		*	1.89	2.71		*	1.92857	3.47436
		0.83	0.76	0.97		1.64	2.35	2.14		1.9759	3.09211	2.20619			0.76	0.99	0.71		1.51	1.76	2.01		1.98684	1.77778	2.83099
		0.96	1.04	0.6		1.29	1.51	1.37		1.34375	1.45192	2.28333			1.11	1.07	0.84		1.99	2.07	2.71		1.79279	1.93458	3.22619
		1.04	1.25	1.02		1.73	1.82	1.4		1.66346	1.456	1.37255			1.22	1.04	0.92		1.52	2.81	1.95		1.2459	2.70192	2.11957
		1.05	0.96	0.82		2.4	2.67	1.61		2.28571	2.78125	1.96341			0.95	1.12	0.74		1.37	1.6	1.15		1.4421	1.42857	1.55405
		0.83	0.77	0.61		2.21	2.07	1.67		2.66265	2.68831	2.73771			1.16	0.77	0.81		1.8	1.92	1.59		1.55172	2.49351	1.96296
		1.18	1.29	1.18		1.84	1.31	1.63		1.55932	1.0155	1.38136			1.19	0.75	0.59		1.58	1.57	1.11		1.32773	2.09333	1.88136
		1.01	1.08	0.61		1.7	2.15	1.53		1.68317	1.99074	2.5082			1.08	1.1	0.94		2.27	2.04	1.58		2.10185	1.85455	1.68085
		1.31	1.03	0.44		2.15	2	1.03		1.64122	1.94175	2.34091			1.2	1.22	1.55		1.64	1.98	1.95		1.36667	1.62295	1.25806
		0.71	0.76	0.77		1.41	*	1.04		1.98592	*	1.35065			0.78	0.89	0.87		1.87	2.66	1.51		2.39744	2.98876	1.73563
		1.04	0.98	0.77		1.91	2.13	2.37		1.83654	2.17347	3.07792			1.09	0.96	0.53		1.64	2.66	1.64		1.50459	2.77083	3.09434
		0.97	1.02	0.98		1.38	2.16	1.84		1.42268	2.11765	1.87755			1.29	1.15	1.08		1.49	2.19	1.53		1.15504	1.90435	1.41667
		0.92	0.93	0.64		1.64	1.95	1.96		1.78261	2.09677	3.0625			0.95	1.01	0.92		1.34	2.01	1.47		1.41053	1.9901	1.59783
		1.09	1.09	0.86		1.54	1.94	1.5		1.41284	1.77982	1.74419			1.21	0.93	0.87		1.84	2.34	2.39		1.52066	2.51613	2.74713
		1.15	0.91	0.78		1.47	1.78	1.32		1.27826	1.95604	1.69231			1.26	0.75	0.84		1.81	1.97	1.53		1.43651	2.62667	1.82143
		0.96	1.06	1.17		1.33	2.01	1.9		1.38542	1.89623	1.62393			1.17	0.88	0.71		1.29	1.83	1.51		1.10256	2.07954	2.12676
		0.96	1.48	0.78		1.78	2.99	1.98		1.85417	2.02027	2.53846			1.28	1.02	1.04		1.69	2.68	2.1		1.32031	2.62745	2.01923
		1.14	1.14	1.07		1.59	1.82	1.38		1.39474	1.59649	1.28972			1.18	1.24	0.98		1.56	1.89	2.53		1.32203	1.52419	2.58163
		0.95	0.8	0.7		2.15	1.84	2.16		2.26316	2.3	3.08571			0.8	0.93	0.84		1.54	2.19	2.3		1.925	2.35484	2.73809
		1.27	0.91	1		1.88	1.76	1.89		1.48032	1.93407	1.89			0.99	0.85	0.72		1.55	1.49	1.83		1.56566	1.75294	2.54167
		1.02	0.8	0.97		2.04	2	1.93		2	2.5	1.98969			1.04	1.05	0.7		1.62	2.65	1.97		1.55769	2.52381	2.81429
		0.92	0.99	1.18		1.34	1.76	1.8		1.45652	1.77778	1.52542			0.98	1.03	0.85		1.39	2.23	1.51		1.41837	2.16505	1.77647
		1.21	0.9	0.82		1.62	1.68	1.37		1.33884	1.86667	1.67073			1.21	1.28	0.93		2.11	2.34	2.06		1.7438	1.82812	2.21505
		0.76	0.89	0.73		1.37	1.72	1.35		1.80263	1.93258	1.84932			1.3	1.15	1.08		1.48	1.52	2.03		1.13846	1.32174	1.87963
		1.02	1.1	0.95		1.65	1.81	1.9		1.61765	1.64545	2			0.95	0.88	0.67		2.03	2.35	2.1		2.13684	2.67046	3.13433
															1.24	1.25	0.87		1.47	1.63	1.17		1.18548	1.304	1.34483
															1.35	*	0.77		1.79	*	1.83		1.32593	*	2.37662
															1.28	1.29	1.05		1.79	2.27	2.22		1.39844	1.75969	2.11429
															1.17	0.83	1.06		1.68	1.86	1.38		1.4359	2.24096	1.30189
															1.18	1.42	1.2		1.46	1.65	1.68		1.23729	1.16197	1.4
	PCP	1.18	1.06	1.06		2.07	2.01	1.53		1.75424	1.89623	1.4434		PCP	1.2	1.12	0.81		1.94	2.2	1.62		1.61667	1.96429	2
		1.07	1.29	0.88		1.73	2.2	1.18		1.61682	1.70543	1.34091			1.05	0.99	0.79		1.49	1.98	1.24		1.41905	2	1.56962
		1.07	0.86	0.84		1.95	1.85	1.13		1.82243	2.15116	1.34524			0.99	1.36	0.72		1.78	2.7	1.8		1.79798	1.98529	2.5
		1.22	1	0.93		1.52	1.83	2.02		1.2459	1.83	2.17204			1.16	0.87	0.76		2.01	1.94	1.43		1.73276	2.22988	1.88158
		1	1.16	0.75		1.72	2.23	1.98		1.72	1.92241	2.64			1.26	1.1	0.61		1.02	1.69	1.78		0.809524	1.53636	2.91803
		1.47	1.26	1.15		1.84	2.02	1.06		1.2517	1.60318	0.921739			1.22	0.98	0.85		1.75	2.3	1.37		1.43443	2.34694	1.61176
		1.06	1.02	0.67		1.43	2.64	1.44		1.34906	2.58824	2.14925			1.22	0.77	0.75		1.55	1.87	1.3		1.27049	2.42857	1.73333
		1.1	1.35	1.23		1.12	1.43	1.08		1.01818	1.05926	0.878049			1.03	0.88	0.78		1.44	1.55	1.43		1.39806	1.76136	1.83333
		1	0.92	0.78		1.27	1.74	1.49		1.27	1.8913	1.91026			0.96	0.95	0.75		1.31	1.79	1.72		1.36458	1.88421	2.29333
		0.85	0.81	0.37		1.72	2.48	0.97		2.02353	3.06173	2.62162			0.87	0.82	0.7		1.72	1.9	1.85		1.97701	2.31707	2.64286
		0.89	1.09	0.67		1.33	1.39	1.2		1.49438	1.27523	1.79104			1.16	1.17	0.82		1.69	2.91	1.76		1.4569	2.48718	2.14634
		0.86	0.84	0.51		2.09	1.87	1.96		2.43023	2.22619	3.84314			1.19	1.11	0.88		1.93	2.13	1.35		1.62185	1.91892	1.53409
		0.9	0.77	1.01		1.68	2.14	1.65		1.86667	2.77922	1.63366			1.05	0.95	0.81		1.5	1.61	1.22		1.42857	1.69474	1.50617
		1	1.33	1.17		1.71	1.7	1.12		1.71	1.27819	0.957265			1.06	0.96	0.74		1.59	2.85	1.74		1.5	2.96875	2.35135
		0.79	0.62	0.85		1.5	2.55	1.98		1.89873	4.1129	2.32941			0.96	0.89	0.92		1.8	1.25	1.32		1.875	1.40449	1.43478
		1.27	0.82	0.76		2.45	*	1.76		1.92913	*	2.31579			0.93	0.8	1		1.42	1.49	1.84		1.52688	1.8625	1.84
		0.97	1.23	0.99		1.73	1.26	1.32		1.7835	1.02439	1.33333			1.58	1.13	0.9		1.74	1.85	1.86		1.10127	1.63717	2.06667
		1.1	1.23	0.76		2.38	1.52	1.89		2.16364	1.23577	2.48684			1.08	1.18	1		1.59	2.39	1.94		1.47222	2.02542	1.94
		0.95	1.09	0.93		1.97	2	1.28		2.07368	1.83486	1.37634			1.02	1.25	0.82		2.54	2.32	2.57		2.4902	1.856	3.13415
		0.83	1.19	0.92		1.44	1.57	1.83		1.73494	1.31933	1.98913			1.03	1.08	0.92		1.58	1.38	1.66		1.53398	1.27778	1.80435
		1.32	0.76	0.92		2.31	2.35	1.88		1.75	3.09211	2.04348			1.18	0.9	0.98		1.62	1.5	1.92		1.37288	1.66667	1.95918
		1.23	1.09	0.77		1.49	2.74	2.04		1.21138	2.51376	2.64935			1.23	0.91	0.84		1.62	2.02	1.59		1.31707	2.21978	1.89286
		1.2	1.28	1.08		1.58	1.01	1.22		1.31667	0.789063	1.12963			1.17	1.15	0.58		2.49	2.27	1.47		2.1282	1.97391	2.53448
		0.95	1.01	0.95		1.83	1.31	1.67		1.92632	1.29703	1.75789			1.19	1.34	1.2		1.45	2.49	1.94		1.21849	1.85821	1.61667
		0.9	0.9	0.68		1.16	1.56	1.77		1.28889	1.73333	2.60294			1.09	1.06	1.11		1.54	1.8	1.49		1.41284	1.69811	1.34234
		0.99	0.89	1.09		1.11	1.93	1.2		1.12121	2.16854	1.10092			1.02	1.2	0.78		1.76	1.9	0.97		1.72549	1.58333	1.24359
		1.01	1.17	0.89		1.38	1.61	1.86		1.36634	1.37607	2.08989			1.05	1.05	0.67		1.48	1.5	1.44		1.40952	1.42857	2.14925
															1.02	0.92	1.02		1.84	2.1	1.61		1.80392	2.28261	1.57843
															0.82	1.77	1.03		1.39	1.17	1.78		1.69512	0.661017	1.72816
															1.01	1.06	1.15		1.74	3.11	1.74		1.72277	2.93396	1.51304
															0.86	0.97	0.92		1.55	1.6	1.85		1.80233	1.64949	2.01087
															1.26	1.32	1.12		1.95	1.67	2.05		1.54762	1.26515	1.83036

## Sheet: Table4
	Female placenta measures at delivery (*missing data)																Male placenta measures at delivery
	Female placenta weight (g)				Female placenta length (cm)				Female placenta width (cm)				Female placenta thickness (cm)				Male placenta weight (g)				Male placenta length (cm)				Male placenta width (cm)				Male placenta thickness (cm)				Male birthweight to placental weight					Female birthweight to placental weight
	Con	PC	PCP		Con	PC	PCP		Con	PC	PCP		Con	PC	PCP		Con	PC	PCP		Con	PC	PCP		Con	PC	PCP		Con	PC	PCP		Con	PC	PCP			Con	PC	PCP
	429.1	360.9	420.9		17	18.5	19		17	18	16		2	2	1		374.6	450	394.7		18.5	19.5	19		17	17	18		0.8	0.7	1		3.9258	3.86343	4.1195			3.6961	3.98459	3.95408
	446.3	400.8	436.5		17.7	21	18		15.1	16	14.5		2	1.5	1.5		480.6	454.7	406.4		20	21	19.5		17	17	17		2	3	1.5		4.22376	3.9368	4.36126			3.99762	4.01059	4.08724
	462	427.4	460.8		*	19	23			16	18		*	0.8	2		489.6	459.3	442.3		16.5	19	19		14	18	14.7		2.5	1.8	1.5		4.24219	4.00276	4.36754			4.0995	4.02781	4.17676
	470.3	436	484.3		24	16.5	20.5		15	15	15.5		1	2	1		503	460	467.6		19	*	21		14	*	17		2	*	0.5		4.29278	4.03452	4.39325			4.27253	4.13743	4.20988
	485.5	438.5	515.4		19	15.5	17		17	13.5	16		1.6	1.8	3		517.2	466.3	476		18	17	20		17	15	17		2	3	1.5		4.31431	4.09259	4.40016			4.39856	4.18083	4.31601
	490.5	450.9	527.4		19	18.5	20		19	18	16		2	0.5	3		523.8	466.6	488.3		19.5	19	19		18.5	15	18		1.5	1.5	1.5		4.34111	4.19597	4.42857			4.40005	4.18193	4.4388
	497.9	458.2	537.6		19	20	20.5		17	15	16		2	1.1	2		526.9	476	500.2		20.5	19	19.5		16.5	14.5	15		1	1.5	1.5		4.41222	4.22432	4.44497			4.62045	4.20249	4.54106
	504	468.8	540.1		*	18.5	18.5		*	18	15.5		*	2	1.5		538	498.1	502		20	23	25		19	16	15		2	1	2		4.58639	4.29115	4.58705			4.69967	4.23515	4.54396
	506	471.2	550		*	18	*		*	17	*		*	2	*		546.6	512.6	510.3		19	25	20		17.5	20	17		3	0.5	1.5		4.59178	4.42679	4.64932			4.70253	4.36991	4.6411
	507.3	476.1	552		19	18.5	19.5		14	14	17.5		1	3	1.5		547.5	517.4	511.5		22.5	19	21		19	16.5	16		1.5	2.2	2		4.59718	4.52206	4.65183			4.98802	4.37871	4.77033
	511.6	479.9	559.9		21	18	19		16	17	19		2	1.5	1.5		575.2	519.9	516.1		20.7	17	18		18	14	17		2.5	1.5	3		4.76324	4.70282	4.80956			5.1087	4.4649	4.80059
	512.1	493.2	566.5		19	21	22		14	21	15		1.5	1.75	1.5		576.2	520.4	519.3		17	21	19		17	19	16		3.5	2	2		4.82397	4.81599	4.81093			5.14488	4.51815	4.87213
	528.1	503.7	575.3		20.5	23	21.5		20.5	17	16.5		1.5	1.5	3		579.3	528.6	520		18	25	21		17	10	17		3	2	1.5		4.835	4.84591	4.82176			5.18254	4.56716	4.91249
	529.8	505.9	580		22	21	*		20	15	*		1.5	3	*		587	534	523		24	*	22.5		20.5	*	18		1.5	*	1.8		4.84483	4.90982	4.8471			5.2064	4.63026	4.93194
	538.7	508.4	584		22.5	19	*		21	13	*		1.5	1	*		598.1	541.4	526.5		21	18	21		18	17	20		2.5	1.5	1.5		4.89752	4.95045	4.86815			5.33294	4.68264	4.97046
	543.5	509.3	592.3		21	20	23.5		20	19	16		2.5	1	1.5		606.6	543.6	540.8		17	18	20		14	15	18		3	1	1		4.92771	5.06523	4.92395			5.47427	4.71275	5.08947
	548	509.9	599.9		18	19	20.5		17	16	19		3	1.5	1.5		609	557	565		19	22	19		17	19	17		2	1	2		4.98945	5.09195	4.93622			5.51199	4.78157	5.10806
	572.9	515	602.4		25	21	18.5		15.5	16	18.5		1.5	2.5	2		612.6	562.8	565.3		21	21	20		19	16	19		2	1.8	1.5		4.99618	5.09828	4.95312			5.53226	4.79182	5.11192
	573.8	533	610.1		22	19	20.5		17	17.5	17		2	1.7	3		623.8	564	567.9		16.5	*	19		15	*	18		2	*	2		5.00513	5.11122	4.96656			5.57509	4.80506	5.11347
	574	550.6	612.3		21.5	18	17		18.5	16	16		1	1.8	3		630.7	566	574.3		18	*	23		17	*	20		3.5	*	1.25		5.04332	5.13676	5.08365			5.61798	4.81296	5.11377
	597.3	554.2	619.9		20.5	20	21		19	19	16.5		2	2	3		632.2	569.2	576.4		20	27	19		15	17.5	14		2.5	1	2.5		5.18648	5.17913	5.16079			5.65589	4.8409	5.25896
	598.4	557.8	621		25	21.5	27.5		17	18.5	24		2	2	1		637.7	577.8	577		22	19	20		20	17	16.5		3	2	2		5.22734	5.21164	5.22647			5.67794	4.85783	5.27204
	608.3	559.5	628.4		19.5	18	23		18	17	18		2	3	3		641.5	608	590.8		24	*	19		20	*	17.5		1.5	*	2		5.27614	5.21705	5.2302			5.74198	4.86605	5.33808
	620	563.7	650.1		*	20.5	21.5		*	20.5	17.5		*	2	1.75		646.6	609	601.8		22	*	24		20	*	18		2	*	2		5.29716	5.25787	5.30023			5.78593	4.92512	5.34339
	646.1	565.2	652		21	20	*		19.5	18	*		2	2	*		655.3	611.7	607.8		18	21	21		16	17.5	18		1.5	1.5	2		5.30058	5.25806	5.3207			5.91289	4.9415	5.38014
	648.8	565.7	655.7		21	23	23.5		20	21	17		3.5	1.5	2		659.1	612.9	616		19	19.5	24		19	17	19		1.5	2.5	2		5.36661	5.29605	5.33209			5.92168	4.94688	5.38104
	650.2	572.4	660.8		18	20	17		15	17	16		3	2	3		665.2	613.2	617.6		20	19	21		19	18	16		2.5	1.5	2		5.44764	5.37704	5.38827			6.08134	4.97228	5.39357
	653.4	575.5	661.2		19	20	21		19	17	18		1	2	1.5		667.5	618.2	618.6		20.5	20	21		18	20	20		1.5	2	2		5.44817	5.4275	5.40793			6.138	5.00129	5.44828
	709.7	577.4	665.6		22	18	24		18	17.5	19		3	2.5	2		673.1	619.3	639		20.5	19	23		20	18	19		3	2	3		5.50835	5.44325	5.43924			6.36467	5.03375	5.50685
	714.3	584.4	669.8		24.5	22.5	20		17	17	20		1	1.5	1.5		682.1	620	654.9		22	22	23		18	18	18		2	1.5	2		5.51181	5.45127	5.45782			6.38574	5.03452	5.51364
	719.2	587.4	674		20.5	18.5	21		18.5	18	18		2.75	2	3		682.6	621.6	658.5		19	23	19		19	17.5	16		3	1.75	3		5.55993	5.54399	5.58432			6.4003	5.05382	5.53977
	737.9	587.6	681.8		24	22.5	19		18	17.5	16		3	1.5	2.5		686	626.5	669.5		*	18	21		*	17	19		*	2	1.5		5.60107	5.69366	5.75518			6.41575	5.05661	5.59946
	756.2	593.9	682		23	19	19		18	18	16		1	1.5	3		686.4	627.7	670.4		23	19	19		19	18	15		3	1	3		5.67455	5.69395	5.79314			6.49335	5.05853	5.60831
	775.9	606.1	692.1		21	22	33		20	22	16		3	2	1		692	633.9	670.6		*	21	22		*	18.5	18		*	2.5	2		5.69683	5.70004	5.87175			6.53143	5.10114	5.63949
	794	610.3	696.6		20	23	23.5		18	17	22.5		3	2	1		698.5	644.4	683		25	23	18.5		20	20	16		1.25	3	5		5.75163	5.71161	5.9093			6.55657	5.11682	5.63962
	833	620.3	707.7		*	22.5	21		*	15.5	20		*	2	3		710.7	651.2	702.7		21	21	23.5		16	15	19		2	2.5	1.5		5.80673	5.71784	5.91417			6.96104	5.13631	5.6468
	850.3	627.2	709.9		22	22	24.5		22	18	16.5		2	2	1.5		713.8	652.8	707.2		21	20	23		19	17	17.5		2	3	1.5		5.90073	5.75972	5.99093			7.10212	5.15492	5.77671
	969.4	627.9	711.3		23.8	27.5	20		19.8	16	18		1.8	2	2		764	655.9	742.7		*	18	20		*	16	17		*	2	2		5.9561	5.79142	6.05309			7.24644	5.21086	5.89115
		628.9	711.9			24	28			18	19			2.5	2		770.1	660.1	748.3		18	19	26		16	17	18		2	2.5	2.25		6.03181	5.80464	6.10295				5.22008	6.04911
		642	730			18	*			18	*			2	*		773.3	665.4	764		21	20	*		17	19	*		3	2	*		6.04962	5.84343	6.15336				5.23957	6.06374
		646	730.2			21	21			19	18			1	3		777.4	670.9	772.6		29.5	22.5	24		22	19.5	19		2	1	2.25		6.11142	5.85512	6.24502				5.27632	6.16828
		646.3	747			20.5	27			20	22.5			1.5	2.5		800	671.7	784		20	22.5	20		19	20	18.5		2.5	1.5	1.5		6.18185	5.96057	6.44481				5.3065	6.23636
		647	776.9			18	25			17	22			2	1		830	694	789		*	17.5	24.5		*	16	22.5		*	3	2		6.51618	6.13445	6.76106				5.30692	6.34459
		657.5	787.6			19	24			16	22			2.5	2.25		892.9	711.1	793.3		22	21	20		21	18	18.5		3	3	1.75		6.56781	6.1479	6.79541				5.31298	6.43425
		668.4	810			18	18			17	18			2	3		912.5	751.6	794.4		22	24	21		21	20.5	21		1	1.5	2		7.02247	6.16573	6.86538				5.35092	6.61573
		670	812.4			*	23			*	18			*	1.8		922.4	761.9	805.1		23	23	22		17	21	21		2.5	2	2		7.15242	6.20003	7.13587				5.36716	6.73611
		672	852.2			23.5	25			20	19			1.5	2		999	770.3	823.5			21	27			18	20			3	1.75		9.73572	6.26441	7.4722				5.40945	7.67878
		675.3	962			22				18				2				770.4	840			24.5	*			18.5	*			2	*			6.32083	7.62605				5.41187	8.30241
		678.8				21				16				2				772.7	850.4			24	22			21.5	18			3	2			6.34752	7.75492				5.45966
		679.7				17				17				2.5				777.8	852.4			24	20			20	20			1.5	2.5			6.47424	7.96641				5.48768
		683.4				23.5				17.5				2.5				794.3	858			22	28			20	21			3	1.7			6.61197	8.34154				5.61133
		684.5				27				18.5				3.5				815.4				24				19				3				6.7376					5.63988
		684.8				22				17				2				831.7				23				17.5				1.5				6.75531					5.66464
		685.4				24				15				3.5				838.1				23				22				2.5				6.76889					5.66655
		686.8				23				20				2				868.4				20.5				18.5				1				6.94499					5.77421
		694.4				23				19				2				896.1				26				17				2				7.0508					5.78492
		696.6				18.5				15				2				996.4				22				20				2				7.15217					5.90024
		706				25				19				2				*				23				18.5				2									5.90087
		711.2				21				20				2																									5.91793
		716.2				21.5				18				2																									5.9231
		718.5				21				19				3																									5.97484
		738.9				23				21				2																									6.04982
		740.5				23.5				16				2.25																									6.0721
		759.3				21				20				1.5																									6.11317
		760				22				18				1.2																									6.11618
		765.8				24				19				2																									6.12039
		774.2				21				18				2.5																									6.31243
		777.8				22				18				1.5																									6.32003
		779.6				24				20				0.6																									6.35666
		786				22				20.5				1.5																									6.47205
		817.9				23				20				2.5																									6.72343
		820.4				23				21				3																									6.78429
		830				22				18				3																									6.89284
		830.2				22.5				21				2																									7.03103
		830.7				22				19				3.5																									7.06678
		838.7				25				18.5				1.5																									7.18682
		863.3				23				21				2																									7.26048
		909.4				22				19				2.5																									7.29652
		942.2				23.5				18				4																									8.73926

## Sheet: SFig2
	Placental thickness (mm) at 36 weeks of gestation, measured using ultrasound images
	Male placenta				Female placenta
	Con	PC	PCP		Con	PC	PCP
	28.1	28.5667	15.5		17.7333	17.7	18.4
	27.6	23.1	25		19.4333	20.2667	19.0667
	30.7	31.1333	27.2667		21.5667	21.4667	20.8667
	28.2	31.3667	28.4333		22.2	21.5	21.6333
	25.5333	22.2667	18.9		22.2333	24.9	22.6333
	22.1667	31.9667	30.9		24.0333	25	22.9
	39.1333	28.4	33.6333		25.3	25.7333	23.5667
	26.1	27.7667	21.6667		25.4667	25.8	23.8667
	24.2	45.5333	26.4667		26.1	26	24.8
	37.8667	29.4	20.8333		28.3	26.3	26.3667
	34.1	21.4333	33.4667		29.3667	27.7667	26.6
	37	18.9	29.0333		30.9667	28.0333	27.4
	34.4333	23	38.9333		31.3333	28.3	27.5333
	19.1333	32.0333	30.8667		31.5	29.2	27.6667
	33.6667	31.6667	30.9667		32.4333	29.4	28.5667
	39.7667	25.3333	26.6333		32.8667	29.7	28.8
	24.8333	28.2333	20.8		35.1667	29.7333	28.8
	29.9333	29.1333	21.7		35.7	29.9333	28.9667
	23.8333	31.6	37.5333		39.5	31.1333	29.1667
	25.4	28.0667	30.7333		48.7	31.5333	29.9
	31.4333	26.2	18.0667		65.4333	32.1	30.2333
	27.7	23.1333	18.4			32.1	32.8667
	48.1667	21.1	28.3333			32.2	33.7
	26.5333	21.4333	24.0333			32.7667	34.0333
	33.6333	38.8667	30.5667			32.9667	35.7333
	30.7333	34.7333	22.6333			33	36.3333
		25.7667	28.3667			33.3333	36.3667
		32.7667	18.5			33.5667	37.0667
		34.5333	38.6667			33.6667	37.5333
		29.7				34.2	39.2
		33.1667				34.3	41
		47.9				35.1	49
		44.5				35.7667
						35.9333
						36.1333
						39.7333
						41.9333
						48.7333

## Sheet: Fig3 and SFig3
	Gene expression normalised to B-actin and expressed as fold change relative to the mean of the male control group
	*below limit of detection
	Male placenta								Female placenta
	PlGF				FLT1				PlGF				FLT1
	Con	PC	PCP		Con	PC	PCP		Con	PC	PCP		Con	PC	PCP
	0.0345182	0.000298212	0.0148428		0.645802	0.281514	0.432306		0.00195957	0.00713369	0.00492687		0.0184627	0.205076	0.371068
	0.0971251	0.0149294	0.0609826		0.28815	1.13263	0.0922876		0.00458505	0.0404899	0.0335185		3.12226	0.365276	0.149998
	0.136071	0.0463336	0.0625599		1.52161	0.212418	0.545132		0.00941221	0.0611121	0.125909		0.183175	0.413253	0.413863
	0.166543	0.0528197	0.08158		0.390719	0.220877	0.173487		0.0304993	0.0867008	0.178662		0.131938	0.178884	0.969324
	0.251033	0.0579132	0.0912361		0.199442	0.128112	0.342545		0.0932911	0.129844	0.256519		0.14407	0.168307	0.844732
	0.287739	0.070004	0.114761		0.322437	0.496433	0.242609		0.117506	0.174034	0.267372		0.152997	0.205653	1.2609
	0.30668	0.0711555	0.126446		0.264343	1.35133	0.572387		0.142975	0.210189	0.338829		0.282988	0.0733135	0.800213
	0.440117	0.109669	0.127021		0.392319	1.04478	0.223319		0.164904	0.213848	0.350953		0.239232	0.272442	0.382221
	0.459336	0.118945	0.184533		0.35828	0.492352	0.211309		0.307634	0.217949	0.368858		2.19311	0.443367	0.503435
	0.506557	0.123261	0.200508		0.624892	0.302155	0.254062		0.313334	0.235461	0.402471		0.912602	0.602982	0.960165
	0.626899	0.149931	0.230124		0.939801	0.393024	0.866808		0.32411	0.249746	0.473001		0.283798	1.15707	2.91862
	0.629718	0.157686	0.256844		0.29271	0.406002	0.901724		0.356414	0.280872	0.484813		0.363782	0.240738	0.411773
	0.658931	0.165242	0.26921		0.457304	0.419182	0.396803		0.378187	0.286735	0.49009		0.239791	0.920369	0.281468
	0.665138	0.166654	0.394305		1.6059	0.52894	0.490876		0.426581	0.287355	0.509762		0.603393	1.59528	0.712787
	0.674062	0.191467	0.421734		0.317407	0.399204	1.23683		0.445541	0.293638	0.606951		0.41982	0.276132	0.770747
	0.675211	0.198172	0.426145		0.345656	0.497263	0.602758		0.462268	0.316188	0.692121		0.322231	0.828066	0.566648
	0.709691	0.208735	0.426877		0.415181	0.192123	0.441922		0.468584	0.335106	0.860858		0.715369	0.211285	0.594652
	0.728362	0.292308	0.431789		1.29334	0.33777	1.37181		0.554347	0.339715	0.867454		0.31195	0.466794	0.362678
	0.749435	0.292668	0.46611		0.541467	0.51139	1.95777		0.649778	0.342307	0.920808		0.744396	0.521806	1.5257
	0.751133	0.353325	0.474245		1.69627	0.874483	0.372713		0.763032	0.342704	0.987956		0.601481	0.277045	2.38217
	0.813324	0.386138	0.495566		1.92599	0.244104	0.897238		0.926195	0.358399	1.04186		0.483564	0.17462	0.880938
	0.860395	0.460545	0.50227		0.870311	0.337727	0.809568		0.929277	0.390205	1.04235		0.365114	0.723135	0.372096
	0.958423	0.463951	0.599382		0.542681	3.01968	0.602634		1.07478	0.411715	1.04771		1.14267	0.24504	1.83312
	0.972765	0.469121	0.637989		1.73238	0.406595	0.676356		1.21406	0.418957	1.05681		0.933069	0.149321	1.03946
	0.978839	0.504275	0.653318		0.82297	0.479375	0.377796		1.22455	0.425041	1.06806		0.46433	0.12824	0.518374
	0.986392	0.540371	0.663457		*	2.08347	0.320602		1.2844	0.435349	1.09335		1.6895	0.383729	0.617184
	0.990255	0.586179	0.672944		0.817713	0.864713	0.556328		1.31491	0.447249	1.10282		0.435382	1.94208	0.484448
	1.06444	0.634622	0.728366		1.53496	0.436931	1.12161		1.35176	0.476005	1.11689		1.09411	1.7766	0.973925
	1.10334	0.714446	0.775438		0.411601	0.296469	0.531575		1.36004	0.526584	1.13683		0.87676	0.681967	0.718726
	1.20369	0.734054	0.799656		2.82463	0.411839	1.10889		1.44812	0.562052	1.19708		1.28936	0.755832	0.446298
	1.24851	0.735429	0.815924		0.654908	1.20397	0.450195		1.52129	0.574763	1.20608		0.731214	2.05162	0.666001
	1.28898	0.862441	0.845557		1.25312	0.750201	2.5495			0.575131	1.23959			0.252873	1.30701
	1.46823	0.869536	0.987698		1.59949	0.852759	3.16411			0.576955	1.33199			0.544563	2.08944
	1.47881	0.890681	1.03171		1.88136	0.678908	0.641751			0.592336	1.33318			1.08917	1.08888
	1.52402	0.918257	1.0421		1.00564	1.51109	0.264748			0.595965	1.38708			1.06395	0.652135
	1.77873	1.12596	1.0765		1.55366	0.846007	1.28213			0.614219	1.55027			0.395708	0.669717
	2.45065	1.20032	1.12248		0.395371	17.2195	3.32172			0.660029	1.63883			0.246131	1.78819
	2.80193	1.33536	1.13135		2.15289	0.431119	0.704923			0.69529	2.38096			0.86364	1.43095
	2.86372	1.3376	1.21837		2.21019	0.447684	1.98344			0.71623	3.0191			0.460045	0.48952
	3.61026	1.38896	1.31166		1.8971	0.568092	0.815389			0.751492				0.377215
		1.40153	1.31171			0.563967	1.99635			0.76434				0.790046
		1.44007	1.70936			1.10985	1.30119			0.768161				0.435705
		1.47469	2.60132			1.07056	3.37556			0.771972				1.62838
		1.50602	2.78224			0.980952	3.19708			0.773475				0.623292
		1.71254				0.991674				0.799383				0.565388
		1.73866				0.785017				0.819489				0.735661
		1.84681				1.57522				0.820231				0.411759
		2.11801				1.97387				0.867561				0.857144
		2.19253				2.32446				0.870012				0.43913
		2.23026				1.62061				0.870426				1.33619
		2.97124				1.01625				0.886933				1.6556
										0.890455				0.716363
										0.902028				1.10974
										0.911012				0.807282
										0.926871				0.429466
										0.945243				2.11228
										1.0292				0.930917
										1.0599				0.500497
										1.11443				6.7861
										1.1357				1.05825
										1.1568				0.476799
										1.19951				0.862625
										1.22349				1.23886
										1.24785				0.385457
										1.35475				0.589565
										1.37348				1.07034
										1.41206				9.36879
										1.60311				0.749151
										1.61924				1.5647
										1.69269				1.43149
										1.74754				1.29232
										2.46403				2.83565
										*				2.38083
	Transformation to achieve normal distribution of residuals or non-parametric (NP) tests used
			MALE				FEMALE					Male vs female
		Con vs PAE		Con, PC, PCP		Con vs PAE		Con, PC, PCP				control		PAE
	PlGF	√		√		√		√			PlGF	√		NP
	FLT1	NP		NP		log		NP			FLT1	3√		NP
	PlGF:FLT1	3√		NP		√		√			PlGF:FLT1	3√		NP

## Sheet: SFig4
	Gene expression normalised to B-actin and expressed as fold change relative to the mean of the male control group
	*below limit of detection
	Male placenta								Female placenta
	VEGFA				KDR				VEGFA				KDR
	Con	PC	PCP		Con	PC	PCP		Con	PC	PCP		Con	PC	PCP
	0.0400108	*	0.166582		0.0174889	0.000123162	0.00246502		0.0121592	0.109687	0.0127917		*	0.00359229	*
	1.73575	3.85271	0.0555918		0.950581	0.331562	0.0165448		0.0354961	0.147696	0.622702		*	0.0491754	1.1779
	1.21065	0.67096	0.510594		0.171245	0.839808	0.455296		0.0578788	1.51718	2.08568		0.0316157	2.28055	3.18512
	2.60926	1.16487	0.298781		0.423725	2.65213	0.548779		0.731585	0.788201	1.12489		3.14058	0.814481	1.18454
	0.176861	0.0773478	0.273841		0.358863	0.147617	0.0315716		0.334147	0.546306	0.882352		0.622177	1.42679	0.710274
	1.10173	0.346337	0.572474		0.601608	0.222471	0.656321		0.222674	1.22427	1.27323		0.341242	0.729703	0.538198
	1.20252	1.14328	0.447441		0.948255	0.104703	1.97283		0.422368	*	0.84655		1.13037	*	1.94605
	0.292518	0.657763	0.665103		1.35295	0.0928539	0.954271		1.14601	0.540665	0.457382		1.15924	0.702619	0.633709
	0.25649	0.666263	0.235204		0.370553	0.917883	0.779673		2.26714	0.418364	0.246818		1.0258	0.149555	0.387665
	0.741649	1.85685	0.443201		2.31662	0.980639	1.03362		1.21019	0.506199	1.15562		3.87894	0.786176	0.677969
	1.08704	0.298962	0.149148		0.304522	1.11938	0.697618		0.651482	2.96236	2.17797		1.34293	1.01427	1.7477
	0.520913	0.754088	1.73665		0.391858	0.68999	0.584108		0.650916	0.440113	0.815658		1.13949	0.846532	0.248212
	0.610554	0.4801	1.00033		0.994713	1.50893	0.948518		0.446587	1.66962	0.514536		0.742973	2.31428	1.2792
	1.03694	0.679771	0.973285		0.815746	0.246981	3.89389		0.683701	0.962497	0.656444		0.766362	0.467636	0.35496
	0.639438	0.924425	0.583042		0.570168	1.26629	1.18477		1.36986	1.46398	0.703449		1.14572	1.15331	0.892021
	0.93496	0.42461	0.662018		0.622786	0.280977	1.01335		0.216099	1.70986	0.133833		0.399801	0.956708	0.424175
	0.351425	2.19098	0.904649		0.655184	1.08798	0.285291		1.28112	0.226429	1.47862		0.252037	2.72924	1.4909
	0.994348	0.255462	4.99711		1.1107	0.441859	0.449538		0.179753	0.525584	0.33358		0.362177	0.421699	0.545042
	0.847677	1.81851	0.771316		1.26244	0.82188	0.504262		0.716586	2.01319	0.368938		0.494631	0.75348	0.57657
	0.821801	0.920378	0.16644		0.694777	0.491842	1.10083		1.52518	1.98555	2.66615		1.35117	0.839659	1.60573
	1.81573	0.613517	0.381665		1.24972	2.85478	0.439051		1.38225	0.322605	2.37588		0.439799	0.732985	5.66115
	1.77959	0.617977	1.16461		1.80734	0.278789	0.722272		0.388133	0.582019	0.258158		0.745625	1.1982	0.957389
	1.13695	0.545728	0.406324		0.168702	2.67759	0.41885		2.07016	0.776971	2.16312		0.760348	0.590619	1.02446
	1.27931	1.11558	0.242756		3.58723	0.744499	0.425037		1.35551	0.79344	0.843033		1.44469	0.655474	0.659951
	0.712107	0.526518	0.528883		0.221445	0.381891	1.11852		0.444426	3.81372	0.655534		0.603376	*	1.63484
	1.59128	0.81809	2.07248		1.08811	1.09422	2.04262		1.13993	1.29917	2.47369		1.54087	1.13331	1.01359
	1.7596	0.257865	0.229849		1.21692	0.203573	0.356366		0.883302	1.01416	0.911524		2.50374	0.349068	1.22586
	1.28836	0.568988	3.68179		1.40303	0.443859	1.03469		0.657001	0.69992	1.56818		1.22647	0.719467	0.765863
	0.412773	1.08874	0.330885		1.42857	0.359239	0.462948		1.87881	1.14532	0.676045		1.79158	1.24295	1.25416
	0.601211	0.450955	0.504268		0.157323	0.731519	0.474598		0.469222	0.598889	0.194001		1.42986	1.30789	0.326638
	0.993315	1.46893	1.36822		1.22285	0.23204	1.95976		1.27823	0.581724	0.376295		0.561583	0.494865	0.699996
	0.541498	0.489271	0.371485		1.24591	1.79062	1.3543			1.19397	0.503317			1.35219	0.236219
	1.19588	0.505216	0.751823		1.39793	0.714004	0.316375			0.514761	0.450816			1.4489	0.963547
	0.835789	0.884443	1.44518		0.842633	0.279791	1.28757			1.9725	0.738033			1.56484	1.91373
	1.4926	0.576371	1.29497		1.33702	0.402827	0.670893			0.792625	0.850745			0.967704	1.87301
	1.00183	0.57425	1.19143		3.12452	0.734422	1.38819			0.676273	1.48317			0.354799	2.58093
	0.504071	0.661226	6.92821		0.41982	1.619	2.71908			0.574872	1.02956			0.387568	1.20384
	1.6812	0.470336	1.37852		0.244221	0.152442	1.05835			0.750513	1.01655			0.172549	0.718888
	0.947785	0.754909	0.763327		2.56396	2.22383	0.278406			0.900094	1.74646			0.260377	1.1016
	1.21658	0.447884	0.711028		0.337995	1.1569	0.576324			0.750357	*			0.632411	*
		0.953289	0.414033			0.336021	1.8022			0.645736				0.951023
		1.71197	0.851394			0.679907	1.23991			0.89372				0.480056
		0.505488	1.45255			1.46089	0.920833			1.31788				0.546264
		0.672395	0.913652			0.739016	1.04965			0.588702				1.39904
		0.55444				0.42939				0.837743				0.79752
		0.396652				0.541115				0.383002				0.43982
		1.47467				1.72125				0.81854				0.491259
		2.54844				2.52697				1.29277				1.88085
		1.91527				0.330426				1.03318				0.983596
		2.8065				2.96341				0.966516				0.0448732
		0.960499				1.19706				1.0285				1.4474
										0.83489				1.22566
										1.03664				2.21523
										0.678054				2.1474
										0.506835				1.09289
										1.78458				1.05075
										1.36801				0.444549
										1.08783				0.541784
										2.165				0.992626
										0.300799				0.833089
										0.613733				0.641333
										0.629832				0.532329
										1.24893				0.460544
										0.158949				0.443827
										0.80923				0.638326
										1.85807				0.311295
										5.35153				6.49403
										0.420303				1.06786
										1.01463				0.697796
										0.489308				1.45307
										1.0381				0.682475
										0.657252				0.637292
										0.844324				0.738859
	Transformation to achieve normal distribution of residuals or non-parametric (NP) tests used
			MALE				FEMALE					Male vs female
		Con vs PAE		Con, PC, PCP		Con vs PAE		Con, PC, PCP				Con		PAE
	VEGFA	√		√		√		√			VEGFA	normal		NP
	KDR	NP		NP		log		NP			KDR	normal		NP

## Sheet: Table5, STable7
	Methylated cytosine residues as % of total cytosine (%5mC) for placental genomic DNA, assayed across four plates
	* Below the limit of detection
	# outlier removed to achieve normal distribution of residuals
	Male placental DNA									Female placental DNA (loge transformed for analysis)
	Con			PC			PCP			Con			PC			PCP
	%5mC	plate#		%5mC	plate#		%5mC	plate#		%5mC	plate#		%5mC	plate#		%5mC	plate#
	0.133511	3		0.0714438	1		0.0653992	2		0.111291	4		0.186081	3		0.147697	3
	0.103422	2		0.12476	1		0.0543826	1		0.0403042	2		0.0809413	3		0.128505	3
	0.114068	2		0.0991812	4		0.005002	4		0.049014	4		0.103422	2		0.0856615	1
	0.0849506	1		0.0728656	1		0.0585551	2		0.1404	1		0.111964	1		0.0410646	2
	0.0752852	2		0.076769	3		0.0319392	2		0.0319392	2		0.0721547	1		0.103218	4
	0.0849506	1		0.0550935	1		0.0636241	1		0.0684246	3		0.0742873	1		0.132626	4
	0.0631179	2		0.0941921	1		0.0841887	4		0.100334	4		0.371353	4		0.101301	1
	0.152232	4		0.0997578	4		0.0707329	1		0.110147	3		0.0876168	3		0.0768061	2
	0.0867824	3		0.018251	2		0.115988	3		0.0273764	2		0.0768061	2		0.0707224	2
	0.11648	4		0.134356	3		0.0991812	4		0.0707329	3		0.0607806	1		0.12016	3
	0.0901202	3		0.0730038	2		0.0817757	3		0.051711	2		0.0714438	1		0.0529608	1
	0.152704	3		0.205274	3		0.115154	3		0.0650868	3		0.0776035	3		0.0653992	2
	0.0984646	3		0.171061	3		0.0799744	3		0.0486692	2		*	4		0.0721547	1
	0.0813688	2		0.216956	3		0.108984	4		0.0851135	3		0.0876168	3		0.0757091	1
	0.064335	1		0.105703	2		0.0859186	4		0.112444	4		0.0509506	2		0.07642	1
	0.0888018	4		0.0917891	3		0.0743859	4		0.0608365	2		0.108478	3		0.0882129	2
	0.0901202	3		0.07642	1		0.069962	2		0.0661597	2		0.0567423	3		0.130896	4
	0.0870718	4		0.685080107#	3		0.129339	3		0.084279	3		0.15771	3		0.0818821	4
	0.0775665	2		0.0558044	1		0.0974513	4		0.07642	1		0.149641	1		0.0676806	2
	0.0250951	2		0.0870718	4		0.0572261	1		0.0813962	1		0.118631	2		0.078999	4
	0.0622023	1		0.136662	4		0.116822	3		0.0441065	2		0.0737643	2		0.0714829	2
	0.0472738	1		0.0967957	3		0.0799744	1		0.104306	3		0.0986045	4		0.136086	4
	0.0372624	2		0.089955	4		0.0250334	3		0.11694	1		0.0471483	2		0.0977465	1
	0.0784223	4		0.0707329	1		0.126001	3		0.0870832	1		0.21779	3		0.0494297	2
	0.034981	2		0.061597	2		0.0821293	2		0.0395437	2		0.162611	4		0.0265252	4
	0.0463878	2		0.106677	4		0.131473	4		0.0697728	4		0.0728656	1		0.0792635	1
	0.10038	2		0.122664	3		0.0684246	1		0.13258	1		0.0991812	4		0.110981	3
	0.0847653	4		0.100968	3		0.0735765	1		0.100134	3		*	4		0.100334	4
	0.109312	1		0.110542	1		0.0319392	2		0.144735	4		0.0508282	1		0.108478	3
	0.084279	3		0.0585681	1		0.0901202	3		0.100911	4		0.0515391	1		0.149366	3
	0.0957214	4		0.0897338	2		0.0714438	1		0.0620892	1		0.083612	4		0.0692015	2
	0.0515391	1		0.111291	4		0.0752852	2					0.0577947	2		0.119326	3
	0.0638783	2		0.0809413	3		0.039219	3					0.0565152	1		0.0851711	2
	0.100334	4		0.0707224	2		0.0138392	4					0.111867	4		0.104144	1
	0.0724178	1		0.0909546	3		0.112548	2					0.0790875	2		0.103873	1
	0.0863724	1		0.084279	2		0.00518971	4					0.13518	3		0.0515391	1
	0.0437193	1		0.0518971	4		0.0693112	1					0.078999	4		0.0570342	2
	0.0410646	2		0.0867824	3		0.057937	1					0.0884513	3		0.0410646	3
	0.0977465	1		0.104948	4		0.0559079	3					0.124332	3		0.0572261	1
	0.0570342	2		0.0555133	2		0.104371	4					0.0834446	3
				0.0659212	3		0.0841887	4					0.1234	4
				0.0593156	2		0.0942924	3					0.109561	4
				0.0397878	4		0.0486692	2					*	2
				0.119363	4		0.0539924	2					0.133779	4
				0.0806084	2								0.16528	1
				0.107831	4								0.206108	3
				0.128013	4								0.151035	3
				0.11694	1								0.106101	4
				0.0631179	2								0.155115	4
				0.0650459	1								0.154372	3
				0.0395437	2								0.125167	4
													0.0963247	1
													0.094903	1
													0.0530504	4
													0.108407	4
													0.0550734	3
													0.0867824	3
													0.0984646	3
													0.144735	4
													0.0909546	3
													0.0577947	2
													0.0980279	4
													0.0408758	1
													0.107831	4
													0.057937	1
													0.0553569	4
													0.0508216	1
													0.0874525	2
													0.0479846	1
													0.0444302	1
													0.0451411	1
													0.0486692	2
													0.0817757	3

## Sheet: Fig4
	Gene expression normalised to B-actin and expressed as fold change relative to the mean of the male control group
	*below limit of detection
	Male placenta												Female placenta
	DNMT1				DNMT3a				DNMT3b				DNMT1				DNMT3a				DNMT3b
	Con	PC	PCP		Con	PC	PCP		Con	PC	PCP		Con	PC	PCP		Con	PC	PCP		Con	PC	PCP
	0.26779	1.10605	0.369942		0.537966	0.616485	0.837735		0.313123	0.790148	0.562262		0.252	0.755	0.573		0.00800177	0.203841	0.146615		0.0239484	0.204226	0.0499393
	0.884758	1.14191	0.0348129		0.584977	0.466581	0.0363153		1.02859	1.51571	0.0364179		0.712	0.928	0.35		0.983028	0.553822	0.35733		0.808511	0.62964	1.01973
	0.676087	0.565383	0.50644		0.913821	0.577816	0.618623		0.771816	0.552219	0.549761		0.535	0.776	1.013		0.271194	0.602031	0.659499		0.733706	1.15856	1.78125
	0.864693	0.477899	0.283062		0.493063	0.281703	0.297647		0.580467	0.672942	0.375302		0.591	0.478	0.784		0.265861	0.328065	1.14407		1.09403	0.650387	0.964391
	0.586344	0.071302	0.653111		0.460027	0.0859461	0.671791		0.471497	0.120986	0.493519		0.387	0.47	0.614		0.378405	0.304439	0.554884		0.801715	0.692237	0.64271
	0.764487	0.665115	0.508695		0.864796	0.896178	0.330925		0.804223	1.07859	0.698778		0.246	0.658	0.578		0.300382	0.407284	0.840281		0.378783	0.814755	0.28555
	0.63896	0.58909	0.819949		0.744282	1.14646	0.706378		0.885849	0.902971	0.983391		0.425	0.103	0.981		0.286236	0.215955	0.698029		0.45547	*	0.947152
	1.0564	0.605815	0.604651		1.16665	0.620386	0.466181		1.03228	0.413762	0.49899		0.674	0.944	0.818		0.616918	0.859463	0.756849		1.16431	1.34324	0.879604
	0.49822	0.552212	0.615436		0.654155	0.465279	0.592201		0.5485	0.797173	0.904071		0.724	0.466	0.672		0.635598	0.447767	0.899988		1.19278	0.592936	1.19268
	0.635671	0.773502	0.469714		1.26663	0.527022	0.317618		0.358268	1.0891	0.36716		1.151	0.902	0.579		0.860206	0.711658	0.781326		1.00311	0.672556	0.62428
	0.529542	0.764392	0.596577		1.08574	0.583143	0.616351		0.61343	1.26967	0.822805		0.651	0.612	0.806		0.621628	0.521196	0.84812		0.515267	0.744045	0.824981
	0.647261	0.58941	0.691262		1.05644	0.577142	0.674144		1.37512	0.746781	1.03992		1.408	0.542	0.87		1.38535	0.641261	0.769786		1.49868	0.779459	1.28922
	1.05692	0.838809	0.522022		1.39399	0.782377	0.663086		1.27688	1.17534	0.893974		0.389	0.592	0.802		0.726889	0.668613	0.638639		0.474185	0.663418	0.887059
	1.09216	0.410978	1.1536		1.13589	0.82695	0.846094		1.23855	0.469542	1.39388		0.536	0.68	1.036		0.827121	0.738882	1.05057		0.543531	0.437734	0.650537
	0.486716	0.579791	0.549288		0.64491	0.888965	0.99192		0.857901	0.640095	0.345813		0.57	0.771	0.862		0.649077	0.845577	0.970463		0.726978	0.943547	0.929077
	0.577566	0.402667	0.782489		0.801462	0.858011	1.25549		0.793907	0.797955	0.752015		0.784	0.558	0.435		1.01708	0.733924	0.785318		0.546563	1.02439	0.579485
	0.470194	0.780259	0.57513		0.626135	0.42833	0.406076		0.496873	1.56272	0.726619		0.78	0.675	0.847		0.702113	0.729683	0.933934		0.993977	1.24148	0.621463
	0.879181	0.933455	0.999993		1.2763	0.774065	1.82483		1.15413	1.03684	1.12113		0.381	0.499	0.503		0.603712	0.669977	0.607707		0.417022	0.440245	0.65387
	0.695051	0.495058	0.79082		0.885303	0.561933	0.869877		0.836739	0.559295	0.727327		0.402	0.562	0.434		0.497562	0.543686	0.671637		0.112459	0.988096	0.56756
	0.828211	0.683783	0.555672		0.954207	0.772986	0.682439		0.654882	0.42466	0.683083		0.642	0.43	0.114		0.787364	0.518461	0.976196		1.04829	0.835842	1.12033
	1.31441	0.663593	0.803802		0.72777	0.752019	0.990585		1.6029	1.05293	0.957594		0.572	0.557	2.3		1.12915	0.396063	2.86775		0.682492	0.713674	6.49802
	0.7772	0.775861	0.579926		0.911792	0.917383	0.512676		1.1779	0.774503	0.561826		0.355	0.411	1.048		1.14892	0.533844	1.01586		0.647207	0.437936	0.622548
	0.630851	0.722855	0.591891		0.890078	0.776808	0.853208		0.816451	0.788817	1.1539		0.664	0.253	0.988		0.904675	0.614392	0.725641		1.40284	0.236371	1.05112
	1.51739	0.664498	0.512764		1.61724	0.592169	0.595984		1.76093	0.484073	0.5504		0.86	0.496	0.782		0.786706	0.763003	1.10938		1.0082	0.494409	0.970176
	0.540956	0.595949	0.714688		1.02542	0.701682	1.00992		0.876086	0.404001	1.18734		0.603	0.24	0.965		1.12357	0.257874	1.08877		0.964948	*	1.09553
	1.09972	1.99921	0.596056		0.987899	1.59962	0.839714		1.25609	1.78343	0.910003		1.026	1.241	0.698		1.15974	0.772993	1.29713		1.14762	1.29324	0.848273
	0.623448	0.561831	0.98894		0.731226	1.00752	1.55809		0.695261	0.731365	1.02461		1.44	0.572	0.793		1.06974	0.922131	1.01541		1.87788	0.866715	0.909422
	2.20647	0.443663	0.786501		1.88073	0.642057	0.694664		1.6451	0.45227	0.861694		0.841	0.931	0.914		1.20722	0.776322	1.02738		0.940261	0.94114	1.23279
	0.625536	0.613043	0.510741		0.823887	0.525515	0.554469		0.720731	0.881032	0.458973		1.646	0.702	0.732		1.92211	0.625354	1.39358		1.2337	1.01219	0.800044
	0.281447	0.487804	0.571878		0.509834	0.693294	0.994192		0.854095	1.4263	0.63523		0.968	0.695	0.722		1.96572	0.739638	1.03519		0.687598	0.713112	0.752419
	0.68879	0.317038	1.00935		1.18923	0.373907	0.759536		0.54836	0.510587	1.0859		0.752	0.691	0.752		1.4079	0.710581	0.789998		1.17207	0.939183	0.697604
	0.865021	1.02823	0.949895		1.02064	0.733938	1.10648		1.27987	0.259105	1.52372			0.53	0.468			0.671056	0.818602			0.923574	0.520147
	1.15709	0.715925	0.449096		1.40391	0.859805	0.661247		2.27886	1.02924	0.563847			1.114	0.795			0.911796	0.959478			1.38864	1.31804
	1.2171	0.328539	0.699536		1.5259	0.79624	0.833027		0.809379	0.464604	0.536772			0.912	1.222			1.00714	0.945185			0.647378	1.62686
	0.995136	0.594741	0.298878		1.08657	0.840801	0.578578		1.06144	0.79686	0.372415			0.658	1.344			0.679061	1.34779			0.8903	1.58496
	7.16174	0.824195	0.984888		1.19047	1.2095	1.06727		1.03316	0.87437	0.973674			0.555	0.686			0.709613	0.834367			0.849552	1.03073
	0.95889	0.682527	1.32654		1.06322	0.926851	1.01113		1.24679	0.395129	1.20105			0.48	1.124			0.715253	1.67277			0.452465	1.58616
	1.05234	0.522576	0.64709		0.95023	0.892166	0.74946		1.07928	1.03346	1.05964			0.268	0.734			0.419163	1.48343			0.159377	1.23495
	1.65809	1.07444	0.456871		1.56553	1.06151	0.983796		1.99576	1.39389	0.437125			0.372	0.473			0.728245	0.883335			0.436021	0.918889
	0.492148	0.585895	0.636291		1.35167	0.909185	1.03111		1.16851	0.757571	0.522146			0.589				0.846681				0.730432
		0.959513	1.24639			1.2795	1.45698			1.33789	0.909712			0.931				1.2427				0.957676
		0.793262	0.667685			1.04817	1.34425			1.02983	0.599598			0.847				0.870776				0.832281
		1.24119	0.716973			1.517	1.25637			1.25324	1.10687			0.538				0.669045				0.714244
		1.21752	1.11206			1.34054	1.55766			1.12363	1.1579			1.176				0.740382				1.29022
		0.454158				0.760605				0.419052				0.727				0.930805				0.567203
		0.583583				1.23061				1.06635				0.524				0.841561				0.996071
		1.22576				1.86031				1.29289				0.43				0.954576				0.412186
		1.02854				0.974008				1.0279				1.081				1.22703				1.14835
		1.09021				1.10751				1.25863				1.18				1.16873				0.83145
		1.08431				1.25983				1.67455				0.535				0.823288				0.742388
		0.970668				1.65958				0.799718				0.825				1.11344				1.14946
														1.485				1.09679				1.54395
														1.135				1.09922				1.31143
														1.157				1.1026				1.59931
	Transformation to normal distribution or non-parametric (NP) tests used													0.804				0.929034				0.675411
														0.984				1.31901				1.9686
			MALE				FEMALE							0.858				1.31212				0.761832
		Con vs PAE		Con, PC, PCP		Con vs PAE		Con, PC, PCP						0.417				0.647176				0.372386
	DNMT1	NP		NP		NP		NP						1.571				1.61811				1.86578
	DNMT3a	NP		NP		NP		NP						0.691				0.827611				0.509662
	DNMT3b	√		√		NP		NP						1.009				1.16408				1.94228
														0.931				1.60435				1.08149
														0.451				*				0.622437
														0.695				1.119				0.562971
														1.148				0.945733				0.496324
														0.507				1.06818				0.548491
														3.751				2.2589				4.40889
														0.583				1.1787				0.865554
														0.798				0.864529				1.09876
														0.943				1.22492				1.18388
														2.566				1.89403				2.32853
														0.802				0.917853				0.76499
														0.498				0.801094				0.865692

[truncated: 2 more sheets: Fig5, Fig6]
